# Supplementary material for: Deep carbon cycling during subduction revealed by coexisting diamond-methane-magnesite in peridotite
Source: Natl Sci Rev. 2023 Jul 24;10(10):nwad203. doi: 10.1093/nsr/nwad203 (PMC10476885; doi:10.1093/nsr/nwad203)
Supplement: nwad203_Supplemental_Files [file nwad203_supplemental_files.zip]

Archive with 3 entries (3 files):
- method.docx
- Movie.avi
- SFigure+captions.pdf
